# Supplementary material for: Five new apterous species of the genus Lathrobium Gravenhorst (Coleoptera, Staphylinidae, Paederinae) from the Baishanzu Natural Reserve, East China
Source: Zookeys. 2012 Dec 18;(251):69–81. doi: 10.3897/zookeys.251.3953 (PMC3536325; doi:10.3897/zookeys.251.3953)
Supplement: XML Treatment for Lathrobium baishanzuense [file zookeys.251.3953-treatment1.xml]

<!DOCTYPE tp:taxon-treatment
  PUBLIC "-//TaxonX//DTD Taxonomic Treatment Publishing DTD v0 20100105//EN" "tax-treatment-NSO.dtd">
<tp:taxon-treatment xmlns:tp="http://www.plazi.org/taxpub"><tp:treatment-meta><mixed-citation publication-type="journal"><person-group><name><surname>Peng</surname><given-names>Zhong</given-names></name><name><surname>Li</surname><given-names>Li-Zhen</given-names></name><name><surname>Zhao</surname><given-names>Mei-Jun</given-names></name></person-group><article-title>Five new apterous species of the genus 
                    <italic>Lathrobium</italic> Gravenhorst (Coleoptera, Staphylinidae, Paederinae) from the Baishanzu Natural Reserve, East China
                </article-title><source>Zookeys</source><day>18</day><month>12</month><year>2012</year><volume>2012</volume><issue>251</issue><fpage>69</fpage><lpage>81</lpage><pub-id pub-id-type="doi">10.3897/zookeys.251.3953</pub-id></mixed-citation></tp:treatment-meta><tp:nomenclature><tp:taxon-name>
                        <tp:taxon-name-part taxon-name-part-type="genus">Lathrobium</tp:taxon-name-part>
                        <tp:taxon-name-part taxon-name-part-type="species">baishanzuense</tp:taxon-name-part>
                    <object-id xmlns:xlink="http://www.w3.org/1999/xlink" xlink:type="simple">urn:lsid:zoobank.org:act:EB3F420B-E491-45B8-B368-50433453191A</object-id>
								<object-id xmlns:xlink="http://www.w3.org/1999/xlink" xlink:type="simple">http://species-id.net/wiki/Lathrobium_baishanzuense</object-id>
								</tp:taxon-name><tp:taxon-authority>Peng &amp; Li</tp:taxon-authority><tp:taxon-status xmlns:xlink="http://www.w3.org/1999/xlink" xlink:type="simple">sp. n.</tp:taxon-status><xref ref-type="fig" rid="F1">Figs 1A</xref><xref ref-type="fig" rid="F3">3</xref></tp:nomenclature><tp:treatment-sec sec-type="Type material"><title>Type material</title><p>(2 ♂♂)<bold>.</bold> Holotype: ♂, labeled ‘<bold>C</bold><bold>HIN</bold><bold>A:</bold> Zhejiang Prov. / Qingyuan County / Baishanzu N. R. / <named-content xmlns:xlink="http://www.w3.org/1999/xlink" content-type="dwc:verbatimCoordinates" xlink:type="simple">27°45’N, 119°13’E</named-content> / 22–23.ix.2008, alt. 1,500 m / Tang &amp; Zhang leg.’. Paratypes: 1 ♂, same label data as holotype, but ‘<named-content xmlns:xlink="http://www.w3.org/1999/xlink" content-type="dwc:verbatimCoordinates" xlink:type="simple">27°45'N, 119°12'E</named-content> / 6.v.2004, alt. 1,400–1,700 m / Hu, Tang &amp; Zhu leg.’.
                    </p></tp:treatment-sec><tp:treatment-sec sec-type="Description"><title>Description. </title><p>Measurements and ratios:BL 8.50–9.30, FL 3.00–3.63, HL 1.13–1.15, HW 1.26–1.31, PL 1.48–1.54, PW 1.30–1.35, EL 0.98–1.00, HL/HW 0.88–0.90, HW/PW 0.97, HL/PL 0.75–0.76, PL/PW 1.14, EL/PL 0.65–0.66.<!--PageBreak--></p><p>Habitus as in <xref ref-type="fig" rid="F1">Fig. 1A</xref>. Body brown with paler apex, legs light brown, antennae brown to light brown.
                    </p><p>Head subquadrate (HL/HW 0.88–0.90); punctation coarse and sparse; interstices with very shallow microreticulation; eyes small, approximately 1/4–1/3 the length of postocular region in dorsal view.</p><p>Pronotum nearly parallel-sided; punctation sparser than that of head; impunctate midline broad; interstices without microsculpture.</p><p>Elytra with punctation denser than that of pronotum and well defined; hind wings completely reduced.</p><p>Abdomen with dense punctation; interstices with very shallow, transversely striate microsculpture.</p><p>Male. Sternite V (<xref ref-type="fig" rid="F3">Fig. 3A</xref>) with dark setae in postero-median impression and posterior margin with several point-like setae; sternite VI (<xref ref-type="fig" rid="F3">Fig. 3B</xref>) with sparse, short setae in postero-median impression and posterior margin with 7–8 peg-like setae; posterior margin of sternite VII (<xref ref-type="fig" rid="F3">Fig. 3C</xref>) weakly concave, pubescence unmodified; sternite VIII (<xref ref-type="fig" rid="F3">Fig. 3D</xref>) with deep asymmetric emargination and blackish setae along both sides of this emargination; sternite IX (<xref ref-type="fig" rid="F3">Fig. 3E</xref>) asymmetric; aedeagus (<xref ref-type="fig" rid="F3">Fig. 3F, 3G</xref>) with asymmetric, apically truncate ventral process, short and moderately sclerotized dorsal plate, and without sclerotized spines in internal sac.
                    </p><p>Female. Unknown.</p></tp:treatment-sec><tp:treatment-sec sec-type="Distribution"><title>Distribution.</title><p>East China: Donggong mountain range.</p></tp:treatment-sec><tp:treatment-sec sec-type="Etymology"><title>Etymology.</title><p>The specific epithet is derived from the type locality “Baishanzu”.</p></tp:treatment-sec><tp:treatment-sec sec-type="Comparative notes and comments"><title>Comparative notes and comments.</title><p>Two distinct species groups occur in Baishanzu. One of these groups includes <italic><tp:taxon-name>Lathrobium baishanzuense</tp:taxon-name></italic>, the three following species from Baishanzu, and additionally <italic><tp:taxon-name>Lathrobium daicongchaoi</tp:taxon-name></italic> Peng &amp; Li, 2012 from Guadun, <italic><tp:taxon-name>Lathrobium fujianense</tp:taxon-name></italic> Peng &amp; Li, 2012 from Junzifeng Shan, <italic><tp:taxon-name>Lathrobium longwangshanense</tp:taxon-name></italic> Peng, Li &amp; Zhao, 2012 from the Longwangshan, <italic><tp:taxon-name>Lathrobium tianmushanense</tp:taxon-name></italic> Watanabe, 1999 from the Tianmushan and the Longwangshan, <italic><tp:taxon-name>Lathrobium zhaotiexiongi</tp:taxon-name></italic> Peng &amp; Li, 2012 from Jiulongshan Natural Reserve and Majian, and <italic><tp:taxon-name>Lathrobium jiulongshanense</tp:taxon-name></italic> Peng &amp; Li, 2012 from Jiulongshan Natural Reserve. The species group is characterized by a male sternite V with a postero-median impression with dense dark setae and male sternites III–IV with conspicuously modified setae in the posterior or postero-median impression in some species, evident synapomorphies constituting the monophyly of this species group. These characters appear to be unique among Chinese <italic><tp:taxon-name>Lathrobium</tp:taxon-name></italic>.
                    </p><p>Among the species of this group, <italic><tp:taxon-name>Lathrobium baishanzuense</tp:taxon-name></italic> is characterized particularly by the conspicuous modifications of the male sternite VIII and the morphology of the aedeagus.
                    </p><fig id="F1" position="float" orientation="portrait"><label>Figure 1.</label><caption><p>Habitus of <italic><tp:taxon-name>Lathrobium</tp:taxon-name></italic> spp., <bold>A</bold> <italic><tp:taxon-name>Lathrobium baishanzuense</tp:taxon-name></italic> <bold>B</bold> <italic><tp:taxon-name>Lathrobium immanissimum</tp:taxon-name></italic> <bold>C</bold> <italic><tp:taxon-name>Lathrobium pilosum</tp:taxon-name></italic>. Scale bars: 1.0 mm.</p></caption><graphic xmlns:xlink="http://www.w3.org/1999/xlink" xlink:href="ZooKeys-251-069-g001.jpg" position="float" orientation="portrait" xlink:type="simple"/></fig><fig id="F2" position="float" orientation="portrait"><label>Figure 2.</label><caption><p>Habitus of <italic><tp:taxon-name>Lathrobium</tp:taxon-name></italic> spp., <bold>A</bold> <italic><tp:taxon-name>Lathrobium tangi</tp:taxon-name></italic> <bold>B</bold> <italic><tp:taxon-name>Lathrobium obs</tp:taxon-name></italic><italic>tipum</italic>. Scale bars: 1.0 mm.</p></caption><graphic xmlns:xlink="http://www.w3.org/1999/xlink" xlink:href="ZooKeys-251-069-g002.jpg" position="float" orientation="portrait" xlink:type="simple"/></fig><fig id="F3" position="float" orientation="portrait"><label>Figure 3.</label><caption><p><italic><tp:taxon-name>Lathrobium baishanzuense</tp:taxon-name></italic>. <bold>A</bold> male sternite V <bold>B</bold> male sternite VI <bold>C</bold> male sternite VII<bold>D</bold> male sternite VIII <bold>E</bold> male sternite IX <bold>F</bold> aedeagus in lateral view <bold>G</bold> aedeagus in ventral view. Scale bars: 0.5 mm.</p></caption><graphic xmlns:xlink="http://www.w3.org/1999/xlink" xlink:href="ZooKeys-251-069-g003.jpg" position="float" orientation="portrait" xlink:type="simple"/></fig></tp:treatment-sec></tp:taxon-treatment>
