# Supplementary material for: Five new apterous species of the genus Lathrobium Gravenhorst (Coleoptera, Staphylinidae, Paederinae) from the Baishanzu Natural Reserve, East China
Source: Zookeys. 2012 Dec 18;(251):69–81. doi: 10.3897/zookeys.251.3953 (PMC3536325; doi:10.3897/zookeys.251.3953)
Supplement: XML Treatment for Lathrobium manissimum [file zookeys.251.3953-treatment2.xml]

<!DOCTYPE tp:taxon-treatment
  PUBLIC "-//TaxonX//DTD Taxonomic Treatment Publishing DTD v0 20100105//EN" "tax-treatment-NSO.dtd">
<tp:taxon-treatment xmlns:tp="http://www.plazi.org/taxpub"><tp:treatment-meta><mixed-citation publication-type="journal"><person-group><name><surname>Peng</surname><given-names>Zhong</given-names></name><name><surname>Li</surname><given-names>Li-Zhen</given-names></name><name><surname>Zhao</surname><given-names>Mei-Jun</given-names></name></person-group><article-title>Five new apterous species of the genus 
                    <italic>Lathrobium</italic> Gravenhorst (Coleoptera, Staphylinidae, Paederinae) from the Baishanzu Natural Reserve, East China
                </article-title><source>Zookeys</source><day>18</day><month>12</month><year>2012</year><volume>2012</volume><issue>251</issue><fpage>69</fpage><lpage>81</lpage><pub-id pub-id-type="doi">10.3897/zookeys.251.3953</pub-id></mixed-citation></tp:treatment-meta><tp:nomenclature><tp:taxon-name>
                        <tp:taxon-name-part taxon-name-part-type="genus">Lathrobium</tp:taxon-name-part>
                        <tp:taxon-name-part taxon-name-part-type="species">manissimum</tp:taxon-name-part>
                    <object-id xmlns:xlink="http://www.w3.org/1999/xlink" xlink:type="simple">urn:lsid:zoobank.org:act:D23235A8-F1C1-447C-8F65-D1B46EDDDA8C</object-id>
								<object-id xmlns:xlink="http://www.w3.org/1999/xlink" xlink:type="simple">http://species-id.net/wiki/Lathrobium_immanissimum</object-id>
								</tp:taxon-name><tp:taxon-authority>Peng &amp; Li</tp:taxon-authority><tp:taxon-status xmlns:xlink="http://www.w3.org/1999/xlink" xlink:type="simple">sp. n.</tp:taxon-status><xref ref-type="fig" rid="F1">Figs 1B</xref><xref ref-type="fig" rid="F4">4</xref></tp:nomenclature><tp:treatment-sec sec-type="Type material"><title>Type material</title><p>(5 ♂♂, 5 ♀♀)<bold>.</bold> Holotype: ♂, labeled ‘<bold>CHINA:</bold> Zhejiang Prov. / Qingyuan County / Baishanzu N. R. / <named-content xmlns:xlink="http://www.w3.org/1999/xlink" content-type="dwc:verbatimCoordinates" xlink:type="simple">27°45'N, 119°13'E</named-content> / 22–23.ix.2008, alt. 1,500 m / Tang &amp; Zhang leg.’. Paratypes: 3 ♂♂, 4 ♀♀, same label data as holotype; 1 ♂, 1 ♀, same label data, but ‘<named-content xmlns:xlink="http://www.w3.org/1999/xlink" content-type="dwc:verbatimCoordinates" xlink:type="simple">27°44'N, 119°13'E</named-content> / 21.viii.2004, alt. 1,250–1,650 m / Hu, Tang &amp; Zhu leg.’.
                    </p></tp:treatment-sec><tp:treatment-sec sec-type="Description"><title>Description.</title><p>Measurements and ratios:BL 10.57–12.51, FL 5.33–6.17, HL 1.63–1.70, HW 1.88–1.95, PL 2.23–2.30, PW 1.95–2.07, EL 1.40–1.50, HL/HW 0.86–0.88, HW/PW 0.94–0.96, HL/PL 0.73–0.74, PL/PW 1.11–1.14, EL/PL 0.63–0.65.</p><p>Habitus as in <xref ref-type="fig" rid="F1">Fig. 1B</xref>. General appearance similar to that of <italic><tp:taxon-name>Lathrobium baishanzuense</tp:taxon-name></italic>, except for the much broader and larger body, the narrow impunctate midline on the pronotum and coarser punctation on the head, pronotum and elytra.
                    </p><p>Male. Sternite III (<xref ref-type="fig" rid="F4">Fig. 4H</xref>) with dense dark setae in small posterior impression; sternite IV (<xref ref-type="fig" rid="F4">Fig. 4I</xref>) with dense darkish setae in postero-median impression and posterior margin with several peg-like setae; sternite V (<xref ref-type="fig" rid="F4">Fig. 4K</xref>) similar to sternite IV, but with sparser setae in larger impression; sternite VI (<xref ref-type="fig" rid="F4">Fig. 4J</xref>) with long setae in postero-median impression and posterior margin with several peg-like setae; sternite VII (<xref ref-type="fig" rid="F4">Fig. 4D</xref>) with sparse setae in postero-median impression; sternite VIII (<xref ref-type="fig" rid="F4">Fig. 4G</xref>) with shallow symmetric emargination and short dark setae in large impression; sternite IX (<xref ref-type="fig" rid="F4">Fig. 4C</xref>) asymmetric; aedeagus (<xref ref-type="fig" rid="F4">Fig. 4F, 4L</xref>) with very long ventral process<!--PageBreak--> curved to the left in ventral view, broad dorsal plate and with single sclerotized apical spine in internal sac.
                    </p><p>Female. Posterior margin of tergite VIII (<xref ref-type="fig" rid="F4">Fig. 4A</xref>) truncate; sternite VIII (<xref ref-type="fig" rid="F4">Fig. 4B</xref>) longer than that of male, posterior margin strongly convex; tergite X (<xref ref-type="fig" rid="F4">Fig. 4E</xref>) obtuse apically and almost reaching anterior margin of tergite IX (<xref ref-type="fig" rid="F4">Fig. 4E</xref>).
                    </p></tp:treatment-sec><tp:treatment-sec sec-type="Distribution"><title>Distribution.</title><p>East China: Donggong mountain range.</p></tp:treatment-sec><tp:treatment-sec sec-type="Etymology"><title>Etymology.</title><p>The specific epithet (superlative of the Latin adjective immanis: huge) alludes to the size of the aedeagus.</p></tp:treatment-sec><tp:treatment-sec sec-type="Comparative notes"><title>Comparative notes</title><p><bold>.</bold> The new species is readily distinguished from all eastern Chinese <italic><tp:taxon-name>Lathrobium</tp:taxon-name></italic> species by the large size and stout habitus, and by the presence of dense dark setae in the small posterior impression of sternite III.
                    </p></tp:treatment-sec><tp:treatment-sec><!--Section generated to contain objects referenced in tp:taxon-treatment.--><fig id="F1" position="float" orientation="portrait"><label>Figure 1.</label><caption><p>Habitus of <italic><tp:taxon-name>Lathrobium</tp:taxon-name></italic> spp., <bold>A</bold> <italic><tp:taxon-name>Lathrobium baishanzuense</tp:taxon-name></italic> <bold>B</bold> <italic><tp:taxon-name>Lathrobium immanissimum</tp:taxon-name></italic> <bold>C</bold> <italic><tp:taxon-name>Lathrobium pilosum</tp:taxon-name></italic>. Scale bars: 1.0 mm.</p></caption><graphic xmlns:xlink="http://www.w3.org/1999/xlink" xlink:href="ZooKeys-251-069-g001.jpg" position="float" orientation="portrait" xlink:type="simple"/></fig><fig id="F4" position="float" orientation="portrait"><label>Figure 4.</label><caption><p><italic><tp:taxon-name>Lathrobium immanissim</tp:taxon-name></italic><italic>um</italic>. <bold>A</bold> female tergite VIII <bold>B</bold> female sternite VIII <bold>C</bold> male sternite IX <bold>D</bold> male sternite VII <bold>E</bold> female tergites IX-X <bold>F</bold> aedeagus in lateral view <bold>G</bold> male sternite VIII <bold>H</bold> male sternite III <bold>I</bold> male sternite IV <bold>J</bold> male sternite VI <bold>K</bold> male sternite V <bold>L</bold> aedeagus in ventral view. Scale bars: 0.5 mm.</p></caption><graphic xmlns:xlink="http://www.w3.org/1999/xlink" xlink:href="ZooKeys-251-069-g004.jpg" position="float" orientation="portrait" xlink:type="simple"/></fig></tp:treatment-sec></tp:taxon-treatment>
