# Supplementary material for: Five new apterous species of the genus Lathrobium Gravenhorst (Coleoptera, Staphylinidae, Paederinae) from the Baishanzu Natural Reserve, East China
Source: Zookeys. 2012 Dec 18;(251):69–81. doi: 10.3897/zookeys.251.3953 (PMC3536325; doi:10.3897/zookeys.251.3953)
Supplement: XML Treatment for Lathrobium pilosum [file zookeys.251.3953-treatment3.xml]

<!DOCTYPE tp:taxon-treatment
  PUBLIC "-//TaxonX//DTD Taxonomic Treatment Publishing DTD v0 20100105//EN" "tax-treatment-NSO.dtd">
<tp:taxon-treatment xmlns:tp="http://www.plazi.org/taxpub"><tp:treatment-meta><mixed-citation publication-type="journal"><person-group><name><surname>Peng</surname><given-names>Zhong</given-names></name><name><surname>Li</surname><given-names>Li-Zhen</given-names></name><name><surname>Zhao</surname><given-names>Mei-Jun</given-names></name></person-group><article-title>Five new apterous species of the genus 
                    <italic>Lathrobium</italic> Gravenhorst (Coleoptera, Staphylinidae, Paederinae) from the Baishanzu Natural Reserve, East China
                </article-title><source>Zookeys</source><day>18</day><month>12</month><year>2012</year><volume>2012</volume><issue>251</issue><fpage>69</fpage><lpage>81</lpage><pub-id pub-id-type="doi">10.3897/zookeys.251.3953</pub-id></mixed-citation></tp:treatment-meta><tp:nomenclature><tp:taxon-name>
                        <tp:taxon-name-part taxon-name-part-type="genus">Lathrobium</tp:taxon-name-part>
                        <tp:taxon-name-part taxon-name-part-type="species">pilosum</tp:taxon-name-part>
                    <object-id xmlns:xlink="http://www.w3.org/1999/xlink" xlink:type="simple">urn:lsid:zoobank.org:act:547F958D-8C6F-4729-98A4-02038DE94A53</object-id>
								<object-id xmlns:xlink="http://www.w3.org/1999/xlink" xlink:type="simple">http://species-id.net/wiki/Lathrobium_pilosum</object-id>
								</tp:taxon-name><tp:taxon-authority>Peng &amp; Li</tp:taxon-authority><tp:taxon-status xmlns:xlink="http://www.w3.org/1999/xlink" xlink:type="simple">sp. n.</tp:taxon-status><xref ref-type="fig" rid="F1">Figs 1C</xref><xref ref-type="fig" rid="F5">5</xref></tp:nomenclature><tp:treatment-sec sec-type="Type material"><title>Type material</title><p>(2 ♂♂)<bold>.</bold> Holotype: ♂, labeled ‘<bold>CHINA:</bold> Zhejiang Prov. / Qingyuan County / Baishanzu N. R. / <named-content xmlns:xlink="http://www.w3.org/1999/xlink" content-type="dwc:verbatimCoordinates" xlink:type="simple">27°45'N, 119°13'E</named-content> / 22–23.ix.2008, alt. 1,500 m / Tang &amp; Zhang leg.’. Paratypes: 1 ♂, same label data as holotype, but ‘<named-content xmlns:xlink="http://www.w3.org/1999/xlink" content-type="dwc:verbatimCoordinates" xlink:type="simple">27°44'N, 119°13'E</named-content> / 21.viii.2004, alt. 1,250–1,650 m / Hu, Tang &amp; Zhu leg.’.
                    </p></tp:treatment-sec><tp:treatment-sec sec-type="Description"><title>Description.</title><p>Measurements and ratios:BL 9.10–10.00, FL 4.11–4.17, HL 1.20–1.26, HW 1.39–1.50, PL 1.75–1.79, PW 1.52–1.57, EL 1.11–1.13, HL/HW 0.84–0.86, HW/PW 0.91–0.96, HL/PL 0.69–0.70, PL/PW 1.14–1.15, EL/PL 0.63.</p><p>Habitus as in <xref ref-type="fig" rid="F1">Fig. 1C</xref>. Similar to <italic><tp:taxon-name>Lathrobium baishanzuense</tp:taxon-name></italic>, except for the darker coloration of body, the somewhat larger body size, coarser and sparser punctation on the head and pronotum, and weakly convex lateral margins of pronotum in dorsal view.
                    </p><p>Male. Sternite IV (<xref ref-type="fig" rid="F5">Fig. 5A</xref>) with cluster of dense dark setae in large postero-median impression, and posterior margin with 7–9 point-like setae; sternite V (<xref ref-type="fig" rid="F5">Fig. 5B</xref>) similar to sternite IV, but with longer setae in smaller impression and posterior margin with numerous point-like setae; tergite VII (<xref ref-type="fig" rid="F5">Fig. 5D</xref>) strongly transverse, posterior margin weakly concave, pubescence unmodified; sternite VIII (<xref ref-type="fig" rid="F5">Fig. 5H</xref>) with triangular, symmetric emargination and short darkish setae in narrow impression; sternite IX (<xref ref-type="fig" rid="F5">Fig. 5E</xref>) nearly symmetric; aedeagus (<xref ref-type="fig" rid="F5">Fig. 5F, 5G</xref>) with narrow ventral process, broad dorsal plate in lateral view and with single sclerotized apical spine in internal sac.
                    </p><p>Female. Unknown.</p></tp:treatment-sec><tp:treatment-sec sec-type="Distribution"><title>Distribution.</title><p>East China: Donggong mountain range.</p></tp:treatment-sec><tp:treatment-sec sec-type="Etymology"><title>Etymology.</title><p>The specific epithet (Latin, adjective: hairy) alludes to the chaetotaxy of the male sternite IV.</p></tp:treatment-sec><tp:treatment-sec sec-type="Comparative notes"><title>Comparative notes.</title><p>This species is close to <italic><tp:taxon-name>Lathrobium tangi</tp:taxon-name></italic> sp. n. in sharing a large impression on the male sternite IV and a similar shape of the male sternite VII.In <italic><tp:taxon-name>Lathrobium pilosum</tp:taxon-name></italic>, the posterior margin of the male sternite VI has several point-like setae, and male sternite VIII is symmetrically emarginate.
                    </p><fig id="F4" position="float" orientation="portrait"><label>Figure 4.</label><caption><p><italic><tp:taxon-name>Lathrobium immanissim</tp:taxon-name></italic><italic>um</italic>. <bold>A</bold> female tergite VIII <bold>B</bold> female sternite VIII <bold>C</bold> male sternite IX <bold>D</bold> male sternite VII <bold>E</bold> female tergites IX-X <bold>F</bold> aedeagus in lateral view <bold>G</bold> male sternite VIII <bold>H</bold> male sternite III <bold>I</bold> male sternite IV <bold>J</bold> male sternite VI <bold>K</bold> male sternite V <bold>L</bold> aedeagus in ventral view. Scale bars: 0.5 mm.</p></caption><graphic xmlns:xlink="http://www.w3.org/1999/xlink" xlink:href="ZooKeys-251-069-g004.jpg" position="float" orientation="portrait" xlink:type="simple"/></fig><fig id="F5" position="float" orientation="portrait"><label>Figure 5.</label><caption><p><italic><tp:taxon-name>Lathrobium pilosum</tp:taxon-name></italic>. <bold>A</bold> male sternite IV <bold>B</bold> male sternite V <bold>C</bold> male sternite VI <bold>D</bold> male sternite VII <bold>E</bold> male sternite IX <bold>F</bold> aedeagus in lateral view <bold>G</bold> aedeagus in ventral view <bold>H</bold> male sternite VIII. Scale bars: 0.5 mm.</p></caption><graphic xmlns:xlink="http://www.w3.org/1999/xlink" xlink:href="ZooKeys-251-069-g005.jpg" position="float" orientation="portrait" xlink:type="simple"/></fig></tp:treatment-sec><tp:treatment-sec><!--Section generated to contain objects referenced in tp:taxon-treatment.--><fig id="F1" position="float" orientation="portrait"><label>Figure 1.</label><caption><p>Habitus of <italic><tp:taxon-name>Lathrobium</tp:taxon-name></italic> spp., <bold>A</bold> <italic><tp:taxon-name>Lathrobium baishanzuense</tp:taxon-name></italic> <bold>B</bold> <italic><tp:taxon-name>Lathrobium immanissimum</tp:taxon-name></italic> <bold>C</bold> <italic><tp:taxon-name>Lathrobium pilosum</tp:taxon-name></italic>. Scale bars: 1.0 mm.</p></caption><graphic xmlns:xlink="http://www.w3.org/1999/xlink" xlink:href="ZooKeys-251-069-g001.jpg" position="float" orientation="portrait" xlink:type="simple"/></fig></tp:treatment-sec></tp:taxon-treatment>
