# Supplementary material for: Five new apterous species of the genus Lathrobium Gravenhorst (Coleoptera, Staphylinidae, Paederinae) from the Baishanzu Natural Reserve, East China
Source: Zookeys. 2012 Dec 18;(251):69–81. doi: 10.3897/zookeys.251.3953 (PMC3536325; doi:10.3897/zookeys.251.3953)
Supplement: XML Treatment for Lathrobium tangi [file zookeys.251.3953-treatment4.xml]

<!DOCTYPE tp:taxon-treatment
  PUBLIC "-//TaxonX//DTD Taxonomic Treatment Publishing DTD v0 20100105//EN" "tax-treatment-NSO.dtd">
<tp:taxon-treatment xmlns:tp="http://www.plazi.org/taxpub"><tp:treatment-meta><mixed-citation publication-type="journal"><person-group><name><surname>Peng</surname><given-names>Zhong</given-names></name><name><surname>Li</surname><given-names>Li-Zhen</given-names></name><name><surname>Zhao</surname><given-names>Mei-Jun</given-names></name></person-group><article-title>Five new apterous species of the genus 
                    <italic>Lathrobium</italic> Gravenhorst (Coleoptera, Staphylinidae, Paederinae) from the Baishanzu Natural Reserve, East China
                </article-title><source>Zookeys</source><day>18</day><month>12</month><year>2012</year><volume>2012</volume><issue>251</issue><fpage>69</fpage><lpage>81</lpage><pub-id pub-id-type="doi">10.3897/zookeys.251.3953</pub-id></mixed-citation></tp:treatment-meta><tp:nomenclature><tp:taxon-name>
                        <tp:taxon-name-part taxon-name-part-type="genus">Lathrobium</tp:taxon-name-part>
                        <tp:taxon-name-part taxon-name-part-type="species">tangi</tp:taxon-name-part>
                    <object-id xmlns:xlink="http://www.w3.org/1999/xlink" xlink:type="simple">urn:lsid:zoobank.org:act:7AFC7FAB-C5C6-4837-8CE6-17B150F9B9D8</object-id>
								<object-id xmlns:xlink="http://www.w3.org/1999/xlink" xlink:type="simple">http://species-id.net/wiki/Lathrobium_tangi</object-id>
								</tp:taxon-name><tp:taxon-authority>Peng &amp; Li</tp:taxon-authority><tp:taxon-status xmlns:xlink="http://www.w3.org/1999/xlink" xlink:type="simple">sp. n.</tp:taxon-status><xref ref-type="fig" rid="F2">Figs 2A</xref><xref ref-type="fig" rid="F6">6</xref></tp:nomenclature><tp:treatment-sec sec-type="Type material"><title>Type material</title><p>(3 ♂♂, 1 ♀)<bold>.</bold> Holotype: ♂, labeled ‘<bold>CHINA:</bold> Zhejiang Prov. / Qingyuan County / Baishanzu N. R. / <named-content xmlns:xlink="http://www.w3.org/1999/xlink" content-type="dwc:verbatimCoordinates" xlink:type="simple">27°45'N, 119°14'E</named-content> / 7.v.2008, alt. 1,050 m / Hu, Tang &amp; Zhu leg.’. Paratypes: 1 ♂, same label data as holotype, but ‘22.ix.2008, alt. 1,200 m / Tang Liang leg.’; 1 ♂, same label data, but ‘28.vi.2004, alt.<!--PageBreak--> 1,100 m / Tang &amp; Zhang leg.’; 1 ♀, same label data, but ‘<named-content xmlns:xlink="http://www.w3.org/1999/xlink" content-type="dwc:verbatimCoordinates" xlink:type="simple">27°45'N, 119°13'E</named-content> / 22–23.ix.2008, alt. 1,500 m / Tang &amp; Zhang leg.’.
                    </p></tp:treatment-sec><tp:treatment-sec sec-type="Description"><title>Description.</title><p>Measurements and ratios:BL 8.62–10.06, FL 4.10–4.14, HL 1.11–1.20, HW 1.23–1.30, PL 1.65–1.70, PW 1.39–1.44, EL 1.04–1.11, HL/HW 0.90–0.92, HW/PW 0.88–0.90, HL/PL 0.67–0.71, PL/PW 1.18–1.19, EL/PL 0.63–0.65.</p><p><!--PageBreak-->Habitus as in <xref ref-type="fig" rid="F2">Fig. 2A</xref>. Similar to <italic><tp:taxon-name>Lathrobium baishanzuense</tp:taxon-name></italic>, except for the darker coloration of body, the somewhat larger body size, slightly coarser and sparser punctation on the head and pronotum, and weakly convex lateral margins of pronotum in dorsal view.
                    </p><p>Male. Sternite IV (<xref ref-type="fig" rid="F6">Fig. 6C</xref>) with dense dark setae in large postero-median impression, and posterior margin with several point-like setae; sternite V (<xref ref-type="fig" rid="F6">Fig. 6D</xref>) similar to sternite IV, but with much smaller impression, and posterior margin with numerous point-like setae; sternite VI (<xref ref-type="fig" rid="F6">Fig. 6H</xref>) unmodified; posterior margin of sternite VII (<xref ref-type="fig" rid="F6">Fig. 6E</xref>) weakly concave; sternite VIII (<xref ref-type="fig" rid="F6">Fig. 6I</xref>) with subtriangular, asymmetric emargination and short dark setae in narrow impression; sternite IX (<xref ref-type="fig" rid="F6">Fig. 6G</xref>) nearly<!--PageBreak--> symmetric; aedeagus (<xref ref-type="fig" rid="F6">Fig. 6J, 6K</xref>) weakly asymmetric ventral process, large dorsal plate and with moderately sclerotized apical spine in internal sac.
                    </p><p>Female. Posterior margin of tergite VIII (<xref ref-type="fig" rid="F6">Fig. 6A</xref>) convex; sternite VIII (<xref ref-type="fig" rid="F6">Fig. 6B</xref>) longer than that of male, middle of apical margin with apically convex projection; tergite X (<xref ref-type="fig" rid="F6">Fig. 6F</xref>) convex apically, longer than tergite IX in the middle, but not reaching anterior margin of tergite IX (<xref ref-type="fig" rid="F6">Fig. 6F</xref>).
                    </p></tp:treatment-sec><tp:treatment-sec sec-type="Distribution"><title>Distribution.</title><p>East China: Donggong mountain range.</p></tp:treatment-sec><tp:treatment-sec sec-type="Etymology"><title>Etymology.</title><p>The species is named after Liang Tang, who collected the type seris.</p></tp:treatment-sec><tp:treatment-sec sec-type="Comparative notes"><title>Comparative notes.</title><p><italic><tp:taxon-name>Lathrobium tangi</tp:taxon-name></italic> is similar to <italic><tp:taxon-name>Lathrobium pilosum</tp:taxon-name></italic> large impression on the male sternite IV and a similarlyshaped male sternite VII.In <italic><tp:taxon-name>Lathrobium tangi</tp:taxon-name></italic>, the posterior margin of the male sternite VI is unmodified and the male sternite VIII has an asymmetric emargination.
                    </p></tp:treatment-sec><tp:treatment-sec><!--Section generated to contain objects referenced in tp:taxon-treatment.--><fig id="F2" position="float" orientation="portrait"><label>Figure 2.</label><caption><p>Habitus of <italic><tp:taxon-name>Lathrobium</tp:taxon-name></italic> spp., <bold>A</bold> <italic><tp:taxon-name>Lathrobium tangi</tp:taxon-name></italic> <bold>B</bold> <italic><tp:taxon-name>Lathrobium obs</tp:taxon-name></italic><italic>tipum</italic>. Scale bars: 1.0 mm.</p></caption><graphic xmlns:xlink="http://www.w3.org/1999/xlink" xlink:href="ZooKeys-251-069-g002.jpg" position="float" orientation="portrait" xlink:type="simple"/></fig><fig id="F6" position="float" orientation="portrait"><label>Figure 6.</label><caption><p><italic><tp:taxon-name>Lathrobium tangi</tp:taxon-name></italic>. <bold>A</bold> female tergite VIII<bold>B</bold> female sternite VIII <bold>C</bold> male sternite IV <bold>D</bold> male sternite V <bold>E</bold> male sternite VII <bold>F</bold> female tergites IX-X <bold>G</bold> male sternite IX <bold>H</bold> male sternite VI <bold>I</bold> male sternite VIII <bold>J</bold> aedeagus in lateral view <bold>K</bold> aedeagus in ventral view. Scale bars: 0.5 mm.</p></caption><graphic xmlns:xlink="http://www.w3.org/1999/xlink" xlink:href="ZooKeys-251-069-g006.jpg" position="float" orientation="portrait" xlink:type="simple"/></fig></tp:treatment-sec></tp:taxon-treatment>
