# Supplementary material for: Five new apterous species of the genus Lathrobium Gravenhorst (Coleoptera, Staphylinidae, Paederinae) from the Baishanzu Natural Reserve, East China
Source: Zookeys. 2012 Dec 18;(251):69–81. doi: 10.3897/zookeys.251.3953 (PMC3536325; doi:10.3897/zookeys.251.3953)
Supplement: XML Treatment for Lathrobium obstipum [file zookeys.251.3953-treatment5.xml]

<!DOCTYPE tp:taxon-treatment
  PUBLIC "-//TaxonX//DTD Taxonomic Treatment Publishing DTD v0 20100105//EN" "tax-treatment-NSO.dtd">
<tp:taxon-treatment xmlns:tp="http://www.plazi.org/taxpub"><tp:treatment-meta><mixed-citation publication-type="journal"><person-group><name><surname>Peng</surname><given-names>Zhong</given-names></name><name><surname>Li</surname><given-names>Li-Zhen</given-names></name><name><surname>Zhao</surname><given-names>Mei-Jun</given-names></name></person-group><article-title>Five new apterous species of the genus 
                    <italic>Lathrobium</italic> Gravenhorst (Coleoptera, Staphylinidae, Paederinae) from the Baishanzu Natural Reserve, East China
                </article-title><source>Zookeys</source><day>18</day><month>12</month><year>2012</year><volume>2012</volume><issue>251</issue><fpage>69</fpage><lpage>81</lpage><pub-id pub-id-type="doi">10.3897/zookeys.251.3953</pub-id></mixed-citation></tp:treatment-meta><tp:nomenclature><tp:taxon-name>
                        <tp:taxon-name-part taxon-name-part-type="genus">Lathrobium</tp:taxon-name-part>
                        <tp:taxon-name-part taxon-name-part-type="species">obstipum</tp:taxon-name-part>
                    <object-id xmlns:xlink="http://www.w3.org/1999/xlink" xlink:type="simple">urn:lsid:zoobank.org:act:EA820283-AF9C-47BA-AB1F-AF0C34717C8E</object-id>
								<object-id xmlns:xlink="http://www.w3.org/1999/xlink" xlink:type="simple">http://species-id.net/wiki/Lathrobium_obstipum</object-id>
								</tp:taxon-name><tp:taxon-authority>Peng &amp; Li</tp:taxon-authority><tp:taxon-status xmlns:xlink="http://www.w3.org/1999/xlink" xlink:type="simple">sp. n.</tp:taxon-status><xref ref-type="fig" rid="F2">Figs 2B</xref><xref ref-type="fig" rid="F7">7</xref></tp:nomenclature><tp:treatment-sec sec-type="Type material"><title>Type material</title><p>(17 ♂♂, 5 ♀♀)<bold>.</bold> Holotype: ♂, labeled ‘<bold>CHINA:</bold> Zhejiang Prov. / Qingyuan County / Baishanzu N. R. / <named-content xmlns:xlink="http://www.w3.org/1999/xlink" content-type="dwc:verbatimCoordinates" xlink:type="simple">27°45'N, 119°13'E</named-content> / 22–23.ix.2008, alt. 1,500 m / Tang &amp; Zhang leg.’. Paratypes: 10 ♂♂, 5 ♀♀, same label data as holotype; 3 ♂♂, same label data, but ‘<named-content xmlns:xlink="http://www.w3.org/1999/xlink" content-type="dwc:verbatimCoordinates" xlink:type="simple">27°45'N, 119°12'E</named-content> / 6.v.2004, alt. 1,400–1,700 m / Hu, Tang &amp; Zhu leg.’; 3 ♂♂, same label data, but ‘<named-content xmlns:xlink="http://www.w3.org/1999/xlink" content-type="dwc:verbatimCoordinates" xlink:type="simple">27°44'N, 119°13'E</named-content> / 21.viii.2004, alt. 1,250–1,650 m / Hu, Tang &amp; Zhu leg.’.
                    </p></tp:treatment-sec><tp:treatment-sec sec-type="Description"><title>Description.</title><p>Measurements and ratios:BL 6.34–7.23, FL 2.84–3.12, HL 0.65–0.71, HW 0.87–0.91, PL 1.11–1.19, PW 0.99–1.06, EL 0.76–0.81, HL<!--PageBreak-->/HW0.73–0.78, HW/PW 0.86–0.90, HL/PL 0.56–0.62, PL/PW 1.11–1.15, EL/PL 0.67–0.69.</p><p>Habitus as in <xref ref-type="fig" rid="F2">Fig. 2B</xref>. Similar to <italic><tp:taxon-name>Lathrobium baishanzuense</tp:taxon-name></italic>, except for the lighter coloration of legs and antennae, the smaller body size, sparser punctation on the head and pronotum, and the somewhat broader impunctate midline on pronotum.
                    </p><p>Male. Sternites III-VI unmodified; posterior margin of sternite VII (<xref ref-type="fig" rid="F7">Fig. 7G</xref>) nearly truncate; posterior margin of sternite VIII (<xref ref-type="fig" rid="F7">Fig. 7H</xref>) truncate and with tuft of short setae in asymmetric position; sternite IX (<xref ref-type="fig" rid="F7">Fig. 7D</xref>) nearly symmetric; aedeagus (<xref ref-type="fig" rid="F7">Fig. 7E, 7F</xref>) with asymmetric, apically forficate ventral process, without sclerotized dorsal plate, and without sclerotized spines in internal sac.
                    </p><p><!--PageBreak-->Female. Posterior margin of tergite VIII (<xref ref-type="fig" rid="F7">Fig. 7A</xref>) weakly convex; sternite VIII (<xref ref-type="fig" rid="F7">Fig. 7C</xref>) longer than that of male, posterior margin strongly convex; tergite X (<xref ref-type="fig" rid="F7">Fig. 7B</xref>) convex apically, not reaching anterior margin of tergite IX (<xref ref-type="fig" rid="F7">Fig. 7B</xref>).
                    </p></tp:treatment-sec><tp:treatment-sec sec-type="Distribution"><title>Distribution.</title><p>East China: Donggong mountain range.</p></tp:treatment-sec><tp:treatment-sec sec-type="Etymology"><title>Etymology.</title><p>The specific epithet (Latin, adjective: awry) alludes to the chaetotaxy of the male sternite VIII.</p></tp:treatment-sec><tp:treatment-sec sec-type="Comparative notes and comments"><title>Comparative notes and comments.</title><p>The new species is similar to <italic><tp:taxon-name>Lathrobium sheni</tp:taxon-name></italic> Peng &amp; Li, 2012 from Jiulongshan in having similarly shaped male sternites VII and IX. The new species can be distinguished from <italic><tp:taxon-name>Lathrobium sheni</tp:taxon-name></italic> by a cluster of short setae on the posterior margin of the male sternite VIII and the distinctly flattened aedeagus. In <italic><tp:taxon-name>Lathrobium sheni</tp:taxon-name></italic>, the male sternite VIII has two rows of dense setae and the aedeagus is stout.
                    </p><p><italic><tp:taxon-name>Lathrobium obstipum</tp:taxon-name></italic> evidently represents a different lineage than the other species recorded from Baishanzu, since it does not share their derived modifications of the anterior male sternites. It is additionally distinguished from them by the smaller body, yellowish brown legs, the unmodified male sternite III-VI, the nearly truncate posterior margin of the male sternites VII and VIII, and the distinctly flattened aedeagus without a sclerotized dorsal plate.
                    </p><fig id="F6" position="float" orientation="portrait"><label>Figure 6.</label><caption><p><italic><tp:taxon-name>Lathrobium tangi</tp:taxon-name></italic>. <bold>A</bold> female tergite VIII<bold>B</bold> female sternite VIII <bold>C</bold> male sternite IV <bold>D</bold> male sternite V <bold>E</bold> male sternite VII <bold>F</bold> female tergites IX-X <bold>G</bold> male sternite IX <bold>H</bold> male sternite VI <bold>I</bold> male sternite VIII <bold>J</bold> aedeagus in lateral view <bold>K</bold> aedeagus in ventral view. Scale bars: 0.5 mm.</p></caption><graphic xmlns:xlink="http://www.w3.org/1999/xlink" xlink:href="ZooKeys-251-069-g006.jpg" position="float" orientation="portrait" xlink:type="simple"/></fig><fig id="F7" position="float" orientation="portrait"><label>Figure 7.</label><caption><p><italic><tp:taxon-name>Lathrobium obstipum</tp:taxon-name></italic>. <bold>A</bold> female tergite VIII <bold>B</bold> female tergites IX-X <bold>C</bold> female sternite VIII<bold>D</bold> male sternite IX <bold>E</bold> aedeagus in lateral view <bold>F</bold> aedeagus in ventral view <bold>G</bold> male sternite VII <bold>H</bold> male sternite VIII. Scale bars: 0.5 mm.</p></caption><graphic xmlns:xlink="http://www.w3.org/1999/xlink" xlink:href="ZooKeys-251-069-g007.jpg" position="float" orientation="portrait" xlink:type="simple"/></fig></tp:treatment-sec><tp:treatment-sec><!--Section generated to contain objects referenced in tp:taxon-treatment.--><fig id="F2" position="float" orientation="portrait"><label>Figure 2.</label><caption><p>Habitus of <italic><tp:taxon-name>Lathrobium</tp:taxon-name></italic> spp., <bold>A</bold> <italic><tp:taxon-name>Lathrobium tangi</tp:taxon-name></italic> <bold>B</bold> <italic><tp:taxon-name>Lathrobium obs</tp:taxon-name></italic><italic>tipum</italic>. Scale bars: 1.0 mm.</p></caption><graphic xmlns:xlink="http://www.w3.org/1999/xlink" xlink:href="ZooKeys-251-069-g002.jpg" position="float" orientation="portrait" xlink:type="simple"/></fig></tp:treatment-sec></tp:taxon-treatment>
